# Supplementary material for: Exploring the impact on contact adhesion layer properties in numerical simulations
Source: PLoS One. 2024 Oct 28;19(10):e0312436. doi: 10.1371/journal.pone.0312436 (PMC11515962; doi:10.1371/journal.pone.0312436)
Supplement: S1 Data — (XLSX) [file pone.0312436.s001.xlsx]

## Sheet: Fig 3
Figure3
221	3000	7500	8400	9200	10420
1	2	3	4	5	6
6	15.5	19.4	19.8	20.1	20.3

## Sheet: Fig 4
Figure4
Penetration [mm]	Force [KN]	Penetration [mm]	Force [KN]	Penetration [mm]	Force [KN]	Penetration [mm]	Force [KN]	Penetration [mm]	Force [KN]
	β=5/1		β=2/1		β=1/1		β=0.5/1		β=0.1/1
0	0	0	0	0	0	0	0	0	0
0.015	0.107675	0.015	0.0760537	0.015	0.0579647	0.015	0.037493	0.015	0.010002
0.03	0.248048	0.03	0.181316	0.03	0.134245	0.03	0.087464	0.03	0.0245333
0.0525	0.456277	0.0525	0.337048	0.0525	0.255413	0.0525	0.172433	0.0525	0.0488902
0.08625	0.769433	0.08625	0.570875	0.08625	0.444945	0.08625	0.305001	0.08625	0.0902436
0.136875	1.25547	0.0989062	0.664774	0.136875	0.744757	0.136875	0.518357	0.136875	0.158857
0.212812	1.99639	0.117891	0.810909	0.212812	1.2138	0.212812	0.86216	0.155859	0.188605
0.326719	3.13655	0.146367	1.03274	0.241289	1.39512	0.241289	1.00175	0.184336	0.231928
0.497578	4.91332	0.189082	1.36621	0.284004	1.67225	0.284004	1.21917	0.227051	0.301064
0.753867	7.6762	0.253154	1.86822	0.348076	2.1041	0.348076	1.54167	0.291123	0.412415
0.849976	8.74278	0.349263	2.6457	0.372103	2.26692	0.372103	1.66586	0.31515	0.455903
0.994138	10.3766	0.385303	2.95124	0.408144	2.51435	0.408144	1.85499	0.32416	0.473094
1.21038	12.902	0.439364	3.42376	0.462205	2.8883	0.462205	2.14427	0.337676	0.499137
1.29147	13.8719	0.520456	4.11304	0.543296	3.46619	0.543296	2.5939	0.357948	0.538323
1.41311	15.3542	0.642093	5.17882	0.664934	4.37082	0.573706	2.76669	0.388358	0.597922
1.59557	17.6281	0.824549	6.81817	0.710548	4.71185	0.61932	3.02972	0.433972	0.692693
1.66399	18.4967	0.89297	7.45179	0.778968	5.23415	0.636425	3.12987	0.451077	0.72852
1.76662	19.82	0.918628	7.69561	0.8816	6.03211	0.662083	3.28034	0.476735	0.784929
1.92057	21.8409	0.957114	8.06172	0.920087	6.33791	0.700569	3.51025	0.515221	0.87088
1.9783	22.6102	1.01484	8.61316	0.977817	6.80148	0.7583	3.8601	0.529654	0.903635
1.99994	22.8994	1.10144	9.44539	1.06441	7.50732	0.779948	3.99291	0.551303	0.954336
2.00806	23.0071	1.23133	10.7101	1.1943	8.59954	0.812422	4.19481	0.583776	1.0318
2.01111	23.0472	1.28004	11.2011	1.24301	9.01649	0.861131	4.50165	0.632486	1.15141
2.01567	23.1063	1.35311	11.9412	1.31608	9.64592	0.879398	4.61777	0.650752	1.19792
2.01739	23.1253	1.4627	13.0677	1.34348	9.88603	0.906797	4.79306	0.678151	1.26831
2.01741	23.1256	1.6271	14.7937	1.38458	10.2495	0.947896	5.05991	0.71925	1.37987
2.01743	23.1259	1.68875	15.4589	1.44623	10.7972	1.00954	5.4657	0.780899	1.54951
2.01743	23.1261	1.78122	16.4627	1.5387	11.6325	1.10202	6.08992	0.804017	1.61423
2.01745	23.1262	1.91993	17.9858	1.67741	12.9151	1.24073	7.05716	0.838694	1.71446
2.01746	23.1264	2.12799	20.3789	1.72942	13.4059	1.29274	7.42885	0.89071	1.8681
2.01747	23.1265	2.20602	21.2884	1.80745	14.1491	1.37076	7.9973	0.910216	1.9264
2.01748	23.1266	2.32305	22.6961	1.92448	15.2888	1.4878	8.86912	0.91753	1.94892
2.01748	23.1267	2.49861	24.8319	1.96837	15.7207	1.53169	9.22525	0.928502	1.98297
2.01749	23.1268	2.76194	28.1492	2.0342	16.3803	1.59752	9.75382	0.944961	2.03415
2.01749	23.1268	2.86068	29.4146	2.13295	17.3802	1.62221	9.9466	0.969648	2.11127
2.01749	23.1268	2.89771	29.8875	2.28108	18.9225	1.65924	10.2374	0.978905	2.14034
2.0175	23.1269	2.95326	30.5966	2.33662	19.5095	1.71479	10.679	0.992792	2.18405
2.0175	23.1269	2.95456	30.6144	2.41994	20.3962	1.73562	10.8452	0.994094	2.18822
2.0175	23.1269	2.95652	30.6376	2.54492	21.7495	1.76686	11.0952	0.996047	2.19447
2.0175	23.1269	2.95725	30.6454	2.59179	22.2628	1.77858	11.1898	0.996779	2.19681
2.0175	23.127	2.95739	30.647	2.66209	23.036	1.79615	11.3316	0.997054	2.19769
2.0175	23.127	2.95752	30.6483	2.66868	23.1096	1.7978	11.3449	0.997465	2.199
2.0175	23.127	2.95757	30.6488	2.67856	23.2185	1.79842	11.3499	0.998083	2.20097
2.01751	23.127	2.95765	30.6494	2.68227	23.259	1.79934	11.3573	0.998141	2.20117
2.01751	23.127	2.95768	30.6497	2.68366	23.2739	1.79969	11.3601	0.998228	2.20145
2.01751	23.127	2.95772	30.6499	2.68418	23.2795	1.80021	11.3643	0.998359	2.20187
2.01751	23.127	2.95774	30.65	2.68438	23.2815	1.801	11.3705	0.998554	2.2025
2.01751	23.127	2.95776	30.6501	2.68445	23.2823	1.80217	11.3803	0.998847	2.20343
2.01751	23.127	2.95777	30.6501	2.68456	23.2835	1.8022	11.3805	0.998957	2.20377
2.01751	23.127	2.95779	30.6501	2.6846	23.2839	1.80224	11.3809	0.998998	2.2039
2.01751	23.127	2.95779	30.6501	2.68466	23.2845	1.8023	11.3814	0.99906	2.20409
2.01751	23.1271	2.9578	30.6501	2.68469	23.2848	1.80239	11.3822	0.999084	2.20417
2.01752	23.1271	2.9578	30.6501	2.68472	23.2851	1.80243	11.3825	0.999092	2.2042
2.01752	23.1272	2.95781	30.6501	2.68477	23.2857	1.80244	11.3826	0.999105	2.20424
2.01753	23.1273	2.95781	30.6502	2.68479	23.2859	1.80246	11.3827	0.99911	2.20425
2.01754	23.1274	2.95781	30.6502	2.6848	23.286	1.80249	11.3824	0.999117	2.20428
2.01755	23.1275	2.95782	30.6502	2.68481	23.2861	1.8025	11.3823	0.999129	2.20431
2.01757	23.1275	2.95782	30.6502	2.68482	23.2861	1.80252	11.3815	0.999145	2.20433
2.01761	23.1268	2.95783	30.6502	2.68482	23.2862	1.80254	11.3768	0.999151	2.20433
2.01766	23.1249	2.95784	30.6501	2.68483	23.2863	1.80258	11.3643	0.999161	2.20417
2.01773	23.1207	2.95786	30.6499	2.68484	23.2863	1.80263	11.3489	0.999164	2.20409
2.01784	23.1137	2.95789	30.6491	2.68484	23.2864	1.80265	11.3449	0.999169	2.20387
2.01801	23.1044	2.95793	30.6472	2.68485	23.2865	1.80269	11.3408	0.999177	2.20294
2.01826	23.0949	2.95799	30.6431	2.68485	23.2865	1.80273	11.3358	0.999189	2.20017
2.01864	23.0881	2.95809	30.6357	2.68485	23.2865	1.80275	11.3343	0.999206	2.19556
2.0192	23.0871	2.95823	30.6243	2.68485	23.2866	1.80278	11.3322	0.999233	2.19059
2.02005	23.0939	2.95844	30.6078	2.68485	23.2866	1.80282	11.3286	0.999243	2.18924
2.02132	23.1095	2.95876	30.587	2.68486	23.2866	1.80283	11.3274	0.999258	2.18787
2.02322	23.1357	2.95923	30.5628	2.68486	23.2866	1.80285	11.3255	0.99928	2.1864
2.02608	23.1758	2.95995	30.5389	2.68486	23.2866	1.80289	11.3216	0.999288	2.18596
2.03036	23.2362	2.96102	30.5217	2.68486	23.2866	1.8029	11.3203	0.999301	2.18545
2.03679	23.3269	2.96263	30.5185	2.68486	23.2866	1.80292	11.3182	0.99932	2.18473
2.04643	23.463	2.96504	30.5349	2.68486	23.2866	1.80295	11.3142	0.999327	2.1845
2.06089	23.6675	2.96865	30.5751	2.68486	23.2867	1.80299	11.3064	0.999337	2.18418
2.08259	23.9747	2.97407	30.6442	2.68487	23.2868	1.80301	11.3038	0.999353	2.18362
2.11513	24.4368	2.98221	30.7515	2.68487	23.2868	1.80303	11.3003	0.999377	2.1826
2.16394	25.1326	2.99441	30.9138	2.68488	23.287	1.80306	11.2946	0.999386	2.18228
2.23716	26.1955	3.01272	31.1578	2.6849	23.2871	1.80308	11.2926	0.999399	2.18189
2.34699	27.8256	3.04017	31.5245	2.68492	23.2873	1.8031	11.2898	0.99942	2.18131
2.38817	28.4419	3.08136	32.0761	2.68495	23.2875	1.80311	11.2888	0.99945	2.18035
2.44995	29.3741	3.14314	32.9065	2.68499	23.2876	1.80312	11.2872	0.999461	2.18006
2.54261	30.7841	3.2358	34.1593	2.68506	23.2872	1.80313	11.2843	0.999478	2.17968
2.57736	31.3188	3.3748	36.0926	2.68516	23.2863	1.80316	11.277	0.999503	2.17896
2.62949	32.1291	3.5833	39.0599	2.68531	23.2844	1.80317	11.2743	0.999513	2.17872
2.70767	33.3507	3.5833	0	2.68554	23.2817	1.80318	11.2702	0.999527	2.17837
2.82495	35.2095			2.68589	23.2785	1.8032	11.2635	0.999549	2.17764
2.91291	36.624			2.6864	23.2758	1.80321	11.261	0.999557	2.17739
3.00087	38.0594			2.68717	23.2751	1.80323	11.2575	0.999569	2.17701
3.06684	39.1124			2.68833	23.2789	1.80324	11.252	0.999587	2.17629
3.11632	39.9239			2.69007	23.2909	1.80325	11.25	0.999594	2.17604
3.1658	40.7511			2.69268	23.3152	1.80326	11.247	0.999604	2.17568
3.24002	42.0016			2.6966	23.3567	1.80328	11.2425	0.999619	2.17502
3.35134	43.9002			2.70247	23.422	1.80328	11.2408	0.999642	2.17369
3.39309	44.6204			2.71127	23.5215	1.80329	11.2383	0.999651	2.17325
3.45571	45.7045			2.72448	23.6714	1.8033	11.2345	0.999664	2.17262
3.54964	47.3583			2.7443	23.8966	1.80331	11.2331	0.999683	2.17148
3.58486	47.9831			2.77402	24.2351	1.80331	11.231	0.99969	2.17108
3.6377	48.9217			2.8186	24.7451	1.80333	11.2276	0.999701	2.17049
3.65751	49.2789			2.83531	24.9397	1.80333	11.2263	0.999718	2.16944
3.66494	49.4127			2.86039	25.2309	1.80334	11.2244	0.999724	2.16906
3.67609	49.6134			2.898	25.6689	1.80335	11.2212	0.999733	2.16849
3.68026	49.6886			2.89822	25.6714	1.80336	11.2148	0.999747	2.16749
3.68653	49.8014			2.89855	25.6747	1.80336	11.2123	0.999752	2.16713
3.68888	49.8437			2.89868	25.6759	1.80337	11.2083	0.99976	2.16658
3.68977	49.8596			2.89873	25.6764	1.80338	11.2021	0.999771	2.16571
3.69109	49.8833			2.8988	25.6765	1.80339	11.1998	0.999789	2.16423
3.69307	49.9189			2.89882	25.6766	1.80339	11.1965	0.999795	2.1637
3.69382	49.9322			2.89884	25.6767	1.8034	11.1918	0.999805	2.16296
3.69493	49.952			2.89885	25.6767	1.80342	11.1847	0.99982	2.16185
3.69535	49.9594			2.89885	25.6767	1.80342	11.1821	0.999825	2.16145
3.69598	49.9704			2.89886	25.6767	1.80343	11.1783	0.999834	2.16089
3.69621	49.9745			2.89888	25.6746	1.80344	11.1714	0.999846	2.16003
3.6963	49.976			2.89889	25.6694	1.80346	11.1582	0.999865	2.15856
3.69643	49.9783			2.89891	25.6567	1.80347	11.1533	0.999872	2.15803
3.69648	49.9792			2.89891	25.6515	1.80348	11.1466	0.999882	2.15725
3.69656	49.9805			2.89892	25.6426	1.8035	11.137	0.999898	2.15599
3.69667	49.9824			2.89893	25.6242	1.8035	11.1335	0.999904	2.15553
3.69671	49.9832			2.89894	25.5903	1.80351	11.1286	0.999912	2.15484
3.69677	49.9844			2.89895	25.5789	1.80352	11.1207	0.999926	2.15368
3.69687	49.9863			2.89896	25.5639	1.80354	11.1081	0.999931	2.15324
3.6969	49.9871			2.89897	25.5429	1.80355	11.1036	0.999938	2.15259
3.69696	49.9884			2.89898	25.5358	1.80356	11.0974	0.999949	2.15157
3.69698	49.9889			2.89898	25.526	1.80358	11.0888	0.999966	2.14997
3.69701	49.9896			2.89899	25.5113	1.80359	11.0858	0.999991	2.14777
3.69705	49.9907			2.899	25.506	1.8036	11.0816	1	2.14706
3.69709	49.9916			2.89901	25.4983	1.80361	11.0753	1.00001	2.14617
3.69712	49.9924			2.89901	25.4854	1.80363	11.0657	1.00004	2.14508
3.69713	49.9928			2.89903	25.4599	1.80364	11.0622	1.00004	2.14473
3.69715	49.9933			2.89903	25.4504	1.80365	11.0573	1.00006	2.14427
3.69718	49.9941			2.89904	25.4371	1.80367	11.0501	1.00007	2.14364
3.69722	49.9952			2.89905	25.4187	1.80368	11.0475	1.0001	2.14273
3.69724	49.9957			2.89906	25.4123	1.80369	11.0438	1.00011	2.14242
3.69726	49.9964			2.89907	25.4038	1.8037	11.0383	1.00013	2.14203
3.69727	49.9967			2.89908	25.3924	1.80372	11.0302	1.00015	2.14153
3.69728	49.9971			2.89908	25.3883	1.80373	11.0273	1.00018	2.14089
3.6973	49.9976			2.89908	25.3828	1.80374	11.0233	1.0002	2.1407
3.69733	49.9984			2.89909	25.3751	1.80376	11.0174	1.00021	2.14048
3.69738	49.9996			2.89911	25.3627	1.80377	11.0153	1.00024	2.14021
3.6974	50.0001			2.89911	25.3581	1.80378	11.0122	1.00025	2.14013
3.69742	50.0009			2.89912	25.3515	1.8038	11.0077	1.00027	2.14004
3.69746	50.002			2.89913	25.3395	1.80382	11.0009	1.00029	2.13988
3.69752	50.0037			2.89913	25.3349	1.80383	10.9985	1.0003	2.13982
3.6976	50.006			2.89914	25.3271	1.80384	10.9952	1.00032	2.13974
3.69773	50.0092			2.89915	25.3107	1.80387	10.9903	1.00034	2.13955
3.69793	50.0136			2.89916	25.2777	1.80387	10.9885	1.00037	2.13897
3.69822	50.0192			2.89917	25.2661	1.80388	10.986	1.00038	2.13878
3.69865	50.0261			2.89917	25.2507	1.8039	10.9822	1.0004	2.13847
3.69931	50.0344			2.89919	25.2301	1.80391	10.9807	1.00042	2.13785
3.70029	50.0442			2.8992	25.2005	1.80392	10.9786	1.00043	2.13765
3.70176	50.0568			2.89921	25.1912	1.80393	10.9747	1.00045	2.13737
3.70231	50.0617			2.89922	25.1793	1.80394	10.9732	1.00047	2.13694
3.70314	50.069			2.89923	25.1631	1.80395	10.9706	1.0005	2.13632
3.70438	50.0802			2.89926	25.1425	1.80396	10.9655	1.00051	2.13615
3.70484	50.085			2.89926	25.137	1.80398	10.9575	1.00053	2.13596
3.70554	50.092			2.89928	25.1315	1.80398	10.9547	1.00056	2.13573
3.70659	50.1027			2.89929	25.1254	1.80399	10.951	1.0006	2.1354
3.70816	50.1198			2.8993	25.1238	1.804	10.9497	1.00062	2.13532
3.71051	50.1478			2.89931	25.1223	1.804	10.9477	1.00064	2.13527
3.7114	50.1593			2.89933	25.1199	1.80401	10.947	1.00067	2.13522
3.71272	50.1765			2.89933	25.1193	1.80401	10.946	1.00069	2.13523
3.71322	50.1833			2.89934	25.1185	1.80401	10.9456	1.00071	2.13527
3.71396	50.1935			2.89935	25.1162	1.80401	10.945	1.00074	2.1353
3.71508	50.2088			2.89936	25.1155	1.80401	10.9439	1.00075	2.13533
3.71676	50.2322			2.89937	25.1142	1.80402	10.9415	1.00076	2.13536
3.71739	50.2416			2.89938	25.1113	1.80403	10.9365	1.00079	2.13518
3.71762	50.2453			2.89939	25.1022	1.80403	10.9287	1.0008	2.13511
3.71798	50.2508			2.8994	25.0988	1.80405	10.9185	1.00081	2.13487
3.71811	50.253			2.89941	25.0936	1.80405	10.9149	1.00083	2.13388
3.71831	50.2562			2.89942	25.0838	1.80406	10.9102	1.00083	0
3.71838	50.2576			2.89945	25.0662	1.80407	10.903
3.7185	50.2596			2.89945	25.0604	1.80409	10.8919
3.71866	50.2625			2.89947	25.0531	1.8041	10.888
3.71892	50.2668			2.89948	25.0422	1.80411	10.8827
3.71911	50.2702			2.89949	25.0386	1.80412	10.8759
3.71915	50.2712			2.8995	25.0338	1.80413	10.8735
3.71922	50.2726			2.89951	25.0259	1.80414	10.8703
3.71925	50.2732			2.89952	25.0232	1.80415	10.8659
3.71929	50.274			2.89953	25.0193	1.80415	10.8643
3.71935	50.2752			2.89954	25.0126	1.80416	10.862
3.71944	50.2769			2.89955	25.0102	1.80417	10.8586
3.71957	50.2795			2.89955	25.0065	1.80419	10.8535
3.71967	50.2815			2.89956	24.9997	1.80419	10.8516
3.71978	50.2835			2.89958	24.9886	1.8042	10.8489
3.71981	50.2844			2.89959	24.9849	1.80422	10.8448
3.71987	50.2855			2.89959	24.9799	1.80422	10.8432
3.71995	50.2872			2.8996	24.9782	1.80423	10.8409
3.72008	50.2898			2.8996	24.9759	1.80424	10.8372
3.72013	50.2908			2.89961	24.9728	1.80424	10.8359
3.7202	50.2923			2.89961	24.9716	1.80425	10.8338
3.72031	50.2944			2.89962	24.97	1.80426	10.8297
3.72035	50.2953			2.89962	24.9674	1.80427	10.8187
3.72041	50.2965			2.89963	24.9663	1.80428	10.8143
3.7205	50.2984			2.89963	24.9647	1.80429	10.808
3.72054	50.2992			2.89964	24.9613	1.8043	10.7996
3.72059	50.3002			2.89964	24.9582	1.8043	10.7967
3.72066	50.3017			2.89964	24.9544	1.80431	10.7929
3.72078	50.304			2.89965	24.9467	1.80432	10.7879
3.72095	50.3074			2.89966	24.9311	1.80433	10.7862
3.72121	50.3122			2.89966	24.9251	1.80433	10.7838
3.7214	50.316			2.89967	24.9159	1.80434	10.7805
3.7216	50.3196			2.89967	24.9124	1.80435	10.7752
3.72167	50.3212			2.89967	24.9073	1.80437	10.7676
3.72178	50.3234			2.89968	24.8995	1.80438	10.765
3.72194	50.3265			2.89968	24.8869	1.80439	10.7616
3.72219	50.3311			2.89968	24.8821	1.80441	10.7576
3.72237	50.3346			2.89969	24.8748	1.80441	10.7562
3.72256	50.3381			2.89969	24.8636	1.80442	10.7545
3.72263	50.3395			2.8997	24.8466	1.80444	10.7522
3.72273	50.3416			2.89971	24.8404	1.80446	10.7491
3.72289	50.3446			2.89971	24.8313	1.80447	10.7481
3.72312	50.349			2.89972	24.8188	1.80448	10.7468
3.72347	50.3554			2.89972	24.8143	1.80449	10.745
3.7236	50.358			2.89972	24.8079	1.80452	10.7426
3.7238	50.3618			2.89973	24.7988	1.80454	10.7411
3.72409	50.3673			2.89974	24.7849	1.80456	10.7397
3.72453	50.3752			2.89974	24.7797	1.80457	10.7392
3.7252	50.3866			2.89975	24.7718	1.80458	10.7385
3.72619	50.4036			2.89975	24.7581	1.80459	10.7372
3.72769	50.4267			2.89976	24.7346	1.80462	10.7338
3.72993	50.4606			2.89977	24.7259	1.80463	10.7326
3.73077	50.4742			2.89978	24.7137	1.80464	10.7309
3.73203	50.4936			2.89978	24.6967	1.80466	10.7282
3.73392	50.5221			2.89979	24.6906	1.80467	10.7273
3.73463	50.5332			2.89979	24.6818	1.80468	10.7263
3.73569	50.5496			2.8998	24.6685	1.8047	10.7251
3.73609	50.5561			2.89981	24.6487	1.80471	10.7247
3.73669	50.5656			2.89982	24.6417	1.80472	10.7243
3.73759	50.5798			2.89982	24.6322	1.80473	10.7238
3.73792	50.5854			2.89983	24.6194	1.80476	10.7231
3.73843	50.5937			2.89985	24.6005	1.80476	10.7229
3.73919	50.6059			2.89987	24.5721	1.80478	10.7226
3.73947	50.6109			2.89988	24.5626	1.8048	10.7222
3.7399	50.6181			2.89989	24.5508	1.8048	10.722
3.7399	0			2.89991	24.5363	1.80481	10.7219
				2.89994	24.5185	1.80483	10.7216
				2.89995	24.5132	1.80485	10.7208
				2.89997	24.5069	1.80486	10.7206
				2.89999	24.4994	1.80488	10.7204
				2.9	24.4972	1.8049	10.7201
				2.90001	24.4947	1.8049	10.72
				2.90002	24.4939	1.80492	10.7199
				2.90003	24.4929	1.80493	10.7198
				2.90004	24.4913	1.80496	10.7194
				2.90005	24.488	1.80497	10.7193
				2.90008	24.4821	1.80498	10.7193
				2.90009	24.4805	1.805	10.7194
				2.9001	24.4788	1.80501	10.7194
				2.90011	24.4784	1.80502	10.7197
				2.90012	24.4781	1.80504	10.7201
				2.90013	24.478	1.80507	10.7207
				2.90013	24.478	1.80508	10.7211
				2.90014	24.4783	1.80509	10.7219
				2.90015	24.4786	1.8051	10.7222
				2.90017	24.4769	1.80511	10.7228
				2.90017	24.4762	1.80512	10.7238
				2.90018	24.4743	1.80514	10.7253
				2.90019	24.4671	1.80515	10.726
				2.90021	24.4516	1.80516	10.7271
				2.90022	24.4464	1.80518	10.7286
				2.90023	24.4404	1.8052	10.7305
				2.90025	24.4346	1.80521	10.7312
				2.90027	24.4302	1.80522	10.7324
				2.90028	24.4294	1.80525	10.7341
				2.9003	24.4295	1.80528	10.7362
				2.9003	24.4298	1.80529	10.7371
				2.90031	24.4305	1.80531	10.7386
				2.90032	24.4319	1.80533	10.7407
				2.90032	24.4324	1.80534	10.7416
				2.90033	24.4334	1.80536	10.7429
				2.90034	24.4348	1.80536	10.7435
				2.90034	24.4353	1.80537	10.7443
				2.90035	24.436	1.80538	10.7455
				2.90036	24.4367	1.80539	10.746
				2.90037	24.4353	1.80539	10.7467
				2.90038	24.4345	1.80541	10.7475
				2.90038	24.4331	1.80541	10.7478
				2.90039	24.4302	1.80542	10.748
				2.90041	24.4235	1.80542	10.7469
				2.90042	24.4187	1.80544	10.7439
				2.90043	24.4147	1.80544	10.7428
				2.90045	24.4102	1.80545	10.7414
				2.90048	24.4069	1.80546	10.7404
				2.90049	24.4065	1.80547	10.7401
				2.9005	24.4073	1.80547	10.7399
				2.90052	24.4098	1.80548	10.74
				2.90053	24.411	1.8055	10.7404
				2.90055	24.4132	1.80552	10.7407
				2.90056	24.4167	1.80552	10.7408
				2.90057	24.4181	1.80554	10.741
				2.90058	24.4204	1.80555	10.7403
				2.90059	24.4213	1.80556	10.74
				2.90059	24.4227	1.80557	10.7395
				2.9006	24.4249	1.80559	10.7385
				2.90061	24.4257	1.80559	10.7382
				2.90061	24.427	1.8056	10.7377
				2.90062	24.4289	1.80561	10.7371
				2.90062	24.4296	1.80563	10.7359
				2.90062	24.4307	1.80564	10.7355
				2.90063	24.4323	1.80565	10.7351
				2.90064	24.4345	1.80567	10.7347
				2.90064	24.4353	1.80569	10.734
				2.90065	24.4365	1.80573	10.734
				2.90066	24.4383	1.80574	10.7344
				2.90066	24.4389	1.80576	10.7353
				2.90067	24.4399	1.80579	10.7371
				2.90067	24.4414	1.8058	10.7379
				2.90068	24.442	1.80582	10.7391
				2.90068	24.4428	1.80585	10.7407
				2.90068	24.4442	1.80589	10.7428
				2.90069	24.4461	1.8059	10.7438
				2.9007	24.4469	1.80592	10.7456
				2.9007	24.448	1.80596	10.7483
				2.90071	24.4497	1.80597	10.7495
				2.90072	24.4519	1.80599	10.7512
				2.90072	24.4527	1.80599	10.7519
				2.90073	24.4538	1.80601	10.7529
				2.90074	24.4549	1.80602	10.7542
				2.90075	24.4551	1.80604	10.7547
				2.90076	24.4551	1.80608	10.7546
				2.90077	24.455	1.80609	10.7547
				2.90078	24.455	1.80611	10.7552
				2.90078	24.4551	1.80614	10.7568
				2.90079	24.4553	1.80615	10.7575
				2.9008	24.4559	1.80617	10.7588
				2.90081	24.4569	1.80619	10.7609
				2.90084	24.4583	1.8062	10.7618
				2.90084	24.459	1.80622	10.7631
				2.90086	24.4603	1.80624	10.765
				2.90088	24.4626	1.80625	10.7658
				2.90088	24.4636	1.80626	10.7669
				2.90089	24.4652	1.80628	10.7683
				2.90091	24.468	1.8063	10.7699
				2.90093	24.4723	1.80631	10.7705
				2.90094	24.474	1.80633	10.7715
				2.90096	24.4768	1.80635	10.773
				2.90098	24.481	1.80639	10.7752
				2.90101	24.4855	1.8064	10.776
				2.90102	24.4872	1.80642	10.7774
				2.90103	24.4879	1.80645	10.7794
				2.90104	24.4881	1.80646	10.7802
				2.90105	24.4875	1.80647	10.7814
				2.90106	24.4829	1.8065	10.7831
				2.90107	24.481	1.80653	10.7852
				2.90108	24.4781	1.80659	10.7887
				2.90109	24.473	1.80661	10.7902
				2.90109	24.4713	1.80664	10.7928
				2.9011	24.469	1.80668	10.797
				2.90111	24.4663	1.8067	10.7987
				2.90111	24.4655	1.80673	10.8012
				2.90112	24.4645	1.80674	10.8022
				2.90113	24.4632	1.80675	10.8036
				2.90114	24.4604	1.80677	10.8058
				2.90116	24.4571	1.80678	10.8066
				2.90117	24.4562	1.80679	10.8078
				2.90118	24.456	1.80681	10.8095
				2.9012	24.4575	1.80682	10.8102
				2.9012	24.4583	1.80683	10.8112
				2.90121	24.4599	1.80684	10.8126
				2.90122	24.463	1.80687	10.8145
				2.90123	24.4642	1.80687	10.8152
				2.90124	24.4662	1.80689	10.8163
				2.90125	24.4694	1.80691	10.818
				2.90127	24.4744	1.80691	10.8186
				2.90127	24.4763	1.80693	10.8196
				2.90128	24.4793	1.80694	10.8209
				2.9013	24.4837	1.80697	10.8227
				2.9013	24.4854	1.80698	10.8233
				2.90131	24.4879	1.80699	10.8243
				2.90132	24.4917	1.80701	10.8258
				2.90133	24.4932	1.80702	10.8264
				2.90133	24.4953	1.80703	10.8273
				2.90133	0	1.80705	10.8287
						1.80707	10.8305
						1.80708	10.8312
						1.8071	10.8322
						1.80712	10.8337
						1.80716	10.8357
						1.80717	10.8365
						1.80719	10.8377
						1.80721	10.8394
						1.80723	10.84
						1.80724	10.841
						1.80727	10.8424
						1.8073	10.8445
						1.80731	10.8454
						1.80733	10.8467
						1.80734	10.8472
						1.80735	10.848
						1.80737	10.8492
						1.8074	10.8509
						1.80741	10.8515
						1.80742	10.8523
						1.80744	10.8518
						1.80747	10.8441
						1.80752	10.8262
						1.80759	10.8104
						1.80762	10.807
						1.80766	10.8049
						1.80772	10.8047
						1.80775	10.8051
						1.80778	10.8061
						1.80779	10.8066
						1.80781	10.8074
						1.80784	10.8084
						1.80785	10.8088
						1.80787	10.8094
						1.80789	10.8099
						1.80793	10.8103
						1.80798	10.8112
						1.80801	10.8119
						1.80804	10.8133
						1.80808	10.8157
						1.8081	10.8168
						1.80813	10.8184
						1.80817	10.8209
						1.80818	10.8218
						1.8082	10.8233
						1.80824	10.825
						1.80828	10.8268
						1.80836	10.8298
						1.80839	10.8313
						1.80843	10.8339
						1.80849	10.838
						1.80852	10.8397
						1.80855	10.8423
						1.8086	10.8458
						1.80868	10.8505
						1.80871	10.8524
						1.80876	10.8555
						1.80877	10.8567
						1.8088	10.8586
						1.80884	10.8613
						1.80889	10.8651
						1.80891	10.8665
						1.80895	10.8687
						1.80899	10.8717
						1.80907	10.8758
						1.80909	10.8774
						1.80913	10.8799
						1.80919	10.8835
						1.80922	10.8849
						1.80925	10.8871
						1.8093	10.8902
						1.80932	10.8914
						1.80935	10.8932
						1.80939	10.8956
						1.80941	10.8965
						1.80943	10.8977
						1.80947	10.8995
						1.80952	10.9018
						1.8096	10.905
						1.8096	0

## Sheet:  Fig 5
Figure5
Penetration [mm]	Force [N]	Penetration [mm]	Force [N]	Penetration [mm]	Force [N]
2mm		0.5 mm		0.1 mm
0	0	0	0	0	0
0.015	0.139951	0.015	0.0924277	0.015	0.0735407
0.03	0.28081	0.03	0.212494	0.03	0.170263
0.0525	0.497571	0.0525	0.390446	0.0525	0.314155
0.08625	0.827439	0.08625	0.657779	0.08625	0.532094
0.136875	1.33346	0.136875	1.06888	0.136875	0.875916
0.212812	2.10971	0.212812	1.69757	0.212812	1.41317
0.326719	3.30695	0.326719	2.66401	0.241289	1.61979
0.497578	5.18548	0.497578	4.17369	0.284004	1.94655
0.56165	5.91153	0.753867	6.52277	0.348076	2.4359
0.657759	7.01253	0.849976	7.44907	0.444185	3.19663
0.801921	8.70923	0.994138	8.85942	0.480225	3.50458
0.855982	9.36108	1.0482	9.39742	0.534286	3.95126
0.937074	10.3522	1.12929	10.2212	0.615378	4.64107
1.05871	11.8726	1.25093	11.4815	0.737015	5.70905
1.24117	14.2317	1.43338	13.4364	0.919471	7.3879
1.30959	15.1399	1.5018	14.1891	0.987892	8.0505
1.41222	16.5294	1.60444	15.3441	1.09052	9.0527
1.56617	18.6738	1.75838	17.122	1.12901	9.43869
1.79709	22.025	1.81611	17.8038	1.18674	10.0203
1.81874	22.348	1.90271	18.8468	1.27334	10.9111
1.85121	22.8321	2.0326	20.4536	1.40323	12.2839
1.86339	23.0129	2.22744	22.9294	1.59807	14.4248
1.86795	23.0803	2.24571	23.1664	1.67113	15.2541
1.8748	23.1799	2.25256	23.2543	1.78073	16.5243
1.87544	23.189	2.25513	23.2864	1.82183	17.0139
1.87641	23.2002	2.25537	23.2896	1.88348	17.7489
1.87643	23.2006	2.25546	23.2908	1.97595	18.8744
1.87646	23.201	2.25559	23.2925	2.01063	19.2993
1.87648	23.2012	2.25564	23.2931	2.06264	19.941
1.87648	23.2012	2.25572	23.2941	2.14067	20.9172
1.87649	23.2013	2.25575	23.2944	2.2577	22.4087
1.8765	23.2014	2.25579	23.2949	2.30159	22.9723
1.8765	23.2015	2.25581	23.2951	2.31805	23.1816
1.87651	23.2015	2.25583	23.2954	2.31959	23.2014
1.87651	23.2016	2.25584	23.2955	2.3219	23.23
1.87652	23.2016	2.25585	23.2957	2.32212	23.2327
1.87652	23.2017	2.25587	23.296	2.3222	23.2337
1.87652	23.2017	2.25588	23.2961	2.32233	23.2352
1.87653	23.2017	2.25589	23.2962	2.32237	23.2357
1.87653	23.2017	2.2559	23.2962	2.32239	23.2359
1.87653	23.2017	2.2559	23.2963	2.32241	23.2362
1.87653	23.2017	2.25591	23.2964	2.32242	23.2364
1.87653	23.2018	2.25591	23.2964	2.32244	23.2365
1.87653	23.2018	2.25591	23.2965	2.32246	23.2368
1.87653	23.2018	2.25592	23.2965	2.32247	23.2369
1.87653	23.2018	2.25592	23.2965	2.32247	23.237
1.87653	23.2018	2.25592	23.2965	2.32248	23.237
1.87653	23.2018	2.25592	23.2965	2.32248	23.2371
1.87653	23.2018	2.25592	23.2965	2.32248	23.2372
1.87653	23.2018	2.25592	23.2966	2.32249	23.2372
1.87653	23.2018	2.25592	23.2966	2.32249	23.2373
1.87654	23.2018	2.25593	23.2966	2.3225	23.2373
1.87654	23.2019	2.25593	23.2967	2.3225	23.2374
1.87655	23.202	2.25593	23.2968	2.3225	23.2374
1.87655	23.202	2.25594	23.297	2.3225	23.2374
1.87656	23.202	2.25595	23.2972	2.3225	23.2374
1.87658	23.2016	2.25597	23.2975	2.3225	23.2374
1.8766	23.2001	2.25599	23.2978	2.3225	23.2374
1.87664	23.1963	2.25603	23.298	2.3225	23.2375
1.8767	23.1889	2.25609	23.298	2.32251	23.2376
1.87678	23.1781	2.25617	23.2974	2.32251	23.2377
1.87691	23.1657	2.2563	23.2955	2.32252	23.2378
1.87709	23.1548	2.25648	23.2922	2.32253	23.238
1.87738	23.1481	2.25677	23.2874	2.32255	23.2382
1.8778	23.1475	2.25719	23.2822	2.32258	23.2383
1.87844	23.1538	2.25782	23.2784	2.32262	23.2383
1.87939	23.1676	2.25878	23.2789	2.32268	23.2378
1.88082	23.1899	2.26021	23.2878	2.32277	23.2367
1.88296	23.2241	2.26235	23.3091	2.3229	23.2346
1.88617	23.2756	2.26556	23.3477	2.3231	23.2313
1.89099	23.3535	2.27038	23.4094	2.3234	23.2272
1.89822	23.4705	2.27761	23.5036	2.32385	23.2232
1.90907	23.6458	2.28846	23.6456	2.32453	23.2209
1.92534	23.9093	2.30473	23.8591	2.32555	23.2232
1.94975	24.3057	2.32914	24.18	2.32707	23.2341
1.98636	24.9048	2.36575	24.663	2.32936	23.2579
2.04127	25.8155	2.42066	25.3979	2.33279	23.2996
2.12364	27.2026	2.50303	26.5196	2.33794	23.3659
2.24719	29.3374	2.62658	28.2341	2.34566	23.4669
2.43253	32.6668	2.67292	28.8889	2.35725	23.6191
2.71052	37.9685	2.74242	29.8792	2.37462	23.8478
2.81477	40.0589	2.76848	30.2532	2.40068	24.1922
2.85387	40.8629	2.80757	30.8222	2.43978	24.7114
2.85753	40.9427	2.80849	30.8357	2.49842	25.4994
2.86303	41.0625	2.80986	30.856	2.49876	25.5038
2.87127	41.2431	2.80999	30.8579	2.49928	25.5108
2.88364	41.515	2.81018	30.8607	2.49947	25.5139
2.9022	41.9287	2.81047	30.865	2.49976	25.518
2.93003	42.5644	2.81058	30.8666	2.5002	25.5241
2.94047	42.803	2.81075	30.869	2.50036	25.5266
2.95612	43.1623	2.81099	30.8726	2.5006	25.53
2.9796	43.7033	2.81108	30.874	2.50069	25.5313
3.01483	44.519	2.81122	30.8759	2.50083	25.5332
3.06766	45.7534	2.81143	30.8786	2.50088	25.534
3.14692	47.6336	2.8115	30.8799	2.50096	25.535
3.2658	50.5403	2.81162	30.881	2.50108	25.5363
3.31038	51.6427	2.81166	30.8815	2.50112	25.5368
3.37725	53.3116	2.81173	30.8816	2.50119	25.5373
3.40232	53.9432	2.81175	30.8817	2.50121	25.5375
3.41173	54.1812	2.81179	30.8814	2.50125	25.5377
3.42583	54.5384	2.81184	30.8775	2.5013	25.5368
3.43112	54.6724	2.81187	30.8764	2.50132	25.5365
3.43906	54.8732	2.8119	30.8731	2.50135	25.5356
3.44203	54.9485	2.81194	30.8602	2.5014	25.531
3.44649	55.0612	2.81196	30.8567	2.50142	25.5296
3.45319	55.2282	2.81199	30.8504	2.50144	25.5267
3.4557	55.2903	2.81203	30.8358	2.50148	25.5188
3.45947	55.3783	2.81204	30.8317	2.5015	25.5163
3.46088	55.4097	2.81206	30.826	2.50152	25.5124
3.46141	55.4212	2.8121	30.8144	2.50155	25.5038
3.4622	55.4375	2.81211	30.8111	2.50157	25.501
3.4625	55.4434	2.81213	30.8067	2.50158	25.4969
3.46295	55.4519	2.81215	30.7979	2.50161	25.4889
3.46311	55.455	2.81216	30.7953	2.50162	25.4862
3.46336	55.4595	2.81218	30.7919	2.50164	25.4823
3.46374	55.4658	2.8122	30.785	2.50166	25.4752
3.46378	55.4665	2.81224	30.7716	2.5017	25.4611
3.46383	55.4675	2.81225	30.7681	2.50171	25.4568
3.46391	55.4688	2.81227	30.7643	2.50173	25.4508
3.46403	55.4708	2.8123	30.758	2.50176	25.4402
3.46421	55.4736	2.81231	30.7565	2.50177	25.4369
3.46448	55.4775	2.81233	30.7549	2.50179	25.4322
3.4645	55.478	2.81236	30.7517	2.50181	25.4231
3.46454	55.4786	2.81239	30.7451	2.50182	25.4201
3.4646	55.4794	2.81241	30.7441	2.50184	25.4157
3.46468	55.4806	2.81243	30.7435	2.50186	25.4066
3.46481	55.4824	2.81246	30.7421	2.50187	25.4035
3.465	55.485	2.81247	30.7422	2.50188	25.3986
3.46514	55.4869	2.81249	30.7428	2.5019	25.3887
3.46529	55.4889	2.81252	30.7429	2.5019	25.3851
3.4655	55.4916	2.81256	30.741	2.50191	25.3797
3.46582	55.4952	2.81257	30.7412	2.50193	25.3695
3.46631	55.4998	2.8126	30.7424	2.50195	25.3497
3.46649	55.5017	2.81263	30.7434	2.50196	25.3431
3.46676	55.5042	2.81264	30.7443	2.50197	25.3339
3.46717	55.5078	2.81266	30.7459	2.50199	25.3173
3.46778	55.5129	2.81269	30.7475	2.502	25.3116
3.4687	55.521	2.81273	30.7484	2.50201	25.3033
3.47008	55.5356	2.81275	30.7495	2.50203	25.2886
3.47214	55.5644	2.81277	30.7519	2.50203	25.2833
3.47524	55.6204	2.81281	30.7545	2.50204	25.2757
3.47989	55.7215	2.81282	30.756	2.50205	25.2628
3.48163	55.7616	2.81284	30.7582	2.50207	25.2388
3.48425	55.824	2.81287	30.7607	2.50208	25.2306
3.48817	55.9198	2.81292	30.7626	2.50209	25.2193
3.49405	56.0649	2.81294	30.7642	2.50211	25.2017
3.49626	56.12	2.81296	30.7669	2.50212	25.1957
3.49957	56.2022	2.813	30.7699	2.50213	25.1874
3.50453	56.3246	2.81302	30.7714	2.50214	25.1751
3.50639	56.3709	2.81304	30.7737	2.50216	25.1558
3.50918	56.44	2.81307	30.7759	2.50217	25.1495
3.51337	56.5432	2.81308	30.777	2.50218	25.1415
3.51494	56.5828	2.8131	30.7788	2.50218	0
3.51553	56.5977	2.81313	30.781
3.51641	56.6196	2.81314	30.782
3.51708	56.6361	2.81316	30.7837
3.51774	56.6525	2.81318	30.7858
3.51873	56.6769	2.81319	30.7867
3.51948	56.6955	2.8132	30.788
3.52022	56.7135	2.81322	30.7893
3.52134	56.7399	2.81325	30.7893
3.52302	56.7795	2.81326	30.7896
3.52333	56.7873	2.81328	30.7903
3.52365	56.7949	2.8133	30.7909
3.52412	56.806	2.81331	30.7914
3.5243	56.8103	2.81333	30.7923
3.52436	56.8119	2.81333	30.7927
3.52446	56.8143	2.81334	30.7934
3.52461	56.8179	2.81335	30.7943
3.52464	56.8187	2.81335	0
3.52467	56.8195
3.52471	56.8205
3.52477	56.8221
3.52482	56.8234
3.52483	56.8238
3.52485	56.8243
3.52488	56.825
3.52489	56.8254
3.5249	56.8258
3.52492	56.8264
3.52493	56.8267
3.52494	56.827
3.52496	56.8275
3.52497	56.8277
3.52498	56.828
3.525	56.8284
3.52502	56.829
3.52503	56.8292
3.52504	56.8296
3.52506	56.8301
3.52509	56.8308
3.52514	56.8319
3.52517	56.8328
3.52521	56.8337
3.52526	56.8349
3.5253	56.8359
3.52534	56.8369
3.52539	56.8383
3.52548	56.8403
3.52554	56.842
3.52561	56.8435
3.52571	56.8459
3.52574	56.8468
3.5258	56.8482
3.52588	56.8501
3.526	56.853
3.52619	56.8574
3.52632	56.8607
3.52646	56.8641
3.52667	56.8689
3.52682	56.8727
3.52698	56.8764
3.52721	56.8819
3.5273	56.8841
3.52733	56.885
3.52738	56.8862
3.5274	56.8867
3.52743	56.8874
3.52747	56.8884
3.52749	56.8887
3.52751	56.8893
3.52752	56.8895
3.52753	56.8898
3.52755	56.8902
3.52756	56.8905
3.52757	56.8907
3.52757	56.8908
3.52758	56.891
3.52759	56.8913
3.5276	56.8915
3.5276	56.8917
3.52761	56.8918
3.52761	56.8919
3.52762	56.8921
3.52762	56.8923
3.52764	56.8927
3.52765	56.893
3.52766	56.8933
3.52767	56.8937
3.52769	56.8943
3.52773	56.895
3.52778	56.8961
3.5278	56.8966
3.52783	56.8972
3.52784	56.8974
3.52785	56.8977
3.52788	56.8982
3.52789	56.8984
3.52789	56.8984
3.52789	56.8986
3.5279	56.8986
3.5279	56.8986
3.5279	56.8987
3.52791	56.8988
3.52791	56.8988
3.52791	56.8988
3.52791	56.8988
3.52791	56.8989
3.52791	56.8989
3.52791	56.8989
3.52792	56.8989
3.52792	56.899
3.52792	56.899
3.52792	56.899
3.52792	56.8991
3.52792	56.8991
3.52792	56.8991
3.52792	56.8992
3.52793	56.8992
3.52793	56.8992
3.52793	56.8993
3.52793	56.8993
3.52793	56.8994
3.52793	56.8994
3.52794	56.8995
3.52794	56.8995
3.52794	56.8995
3.52794	56.8996
3.52794	56.8996
3.52794	56.8996
3.52794	56.8997
3.52794	56.8997
3.52794	56.8997
3.52794	56.8998
3.52794	56.8998
3.52794	56.8998
3.52794	56.8998
3.52795	56.8998
3.52795	56.8998
3.52795	56.8999
3.52795	56.8999
3.52795	56.8999
3.52795	56.8999
3.52795	56.8999
3.52795	56.8999
3.52795	56.8999
3.52795	56.8999
3.52795	56.9
3.52795	56.9
3.52795	56.9
3.52795	56.9
3.52795	56.9
3.52795	56.9
3.52795	56.9
3.52795	56.9
3.52795	56.9001
3.52795	56.9001
3.52795	56.9001
3.52796	56.9002
3.52796	56.9002
3.52796	56.9002
3.52796	56.9003
3.52796	56.9003
3.52796	56.9003
3.52796	56.9003
3.52796	56.9003
3.52796	56.9004
3.52796	56.9004
3.52796	56.9004
3.52796	56.9004
3.52796	56.9005
3.52796	56.9005
3.52796	56.9005
3.52796	56.9005
3.52796	56.9005
3.52796	56.9006
3.52796	56.9006
3.52796	56.9006
3.52796	56.9006
3.52796	56.9006
3.52796	56.9007
3.52797	56.9007
3.52797	0

## Sheet: Fig 6
Figure6
Displacement [mm]	Contact pressure [Pa]	Displacement [mm]	Contact pressure [Pa]	Displacement [mm]	Contact pressure [Pa]	Displacement [mm]	Contact pressure [Pa]	Displacement [mm]	Contact pressure [Pa]
β=5/1		β=2/1		β=1/1		β=0.5/1		β=0.1/1
0	0	0	0	0	0	0	0	0	0
0.015	0.0757237	0.125705	0.29003	0.015	0.0306681	0.015	0.018992	0.015	0.00487577
0.03	0.135876	0.551375	0.725076	0.03	0.063664	0.03	0.0401628	0.03	0.0092835
0.0525	0.225913	1.29582	1.0423	0.0525	0.0944492	0.0525	0.0534444	0.0525	0.0126942
0.08625	0.362147	1.92618	1.25982	0.08625	0.121122	0.08625	0.0712512	0.08625	0.0178429
0.136875	0.470951	2.77304	1.47734	0.136875	0.15932	0.136875	0.0963058	0.136875	0.0236645
0.212812	0.576559	3.49587	1.64955	0.212812	0.20746	0.212812	0.12327	0.155859	0.0258864
0.326719	0.72644	3.61	1.657	0.241289	0.221756	0.241289	0.133539	0.184336	0.029042
0.497578	0.918323	3.61	0	0.284004	0.242915	0.284004	0.148741	0.227051	0.0331483
0.753867	1.15755			0.348076	0.274749	0.348076	0.167187	0.291123	0.0390778
0.849976	1.23297			0.372103	0.285772	0.372103	0.173929	0.31515	0.0413407
0.994138	1.33512			0.408144	0.301109	0.408144	0.183989	0.32416	0.0421196
1.21038	1.48559			0.462205	0.32328	0.462205	0.19894	0.337676	0.0432529
1.29147	1.53996			0.543296	0.354123	0.543296	0.219058	0.357948	0.0449548
1.41311	1.61529			0.664934	0.398516	0.573706	0.226408	0.388358	0.0475212
1.59557	1.72841			0.710548	0.414357	0.61932	0.237395	0.433972	0.0514442
1.66399	1.77119			0.778968	0.437162	0.636425	0.241535	0.451077	0.0529373
1.76662	1.82737			0.8816	0.469949	0.662083	0.247753	0.476735	0.055023
1.92057	1.90764			0.920087	0.481569	0.700569	0.2567	0.515221	0.0581196
1.9783	1.93765			0.977817	0.498917	0.7583	0.269695	0.529654	0.0592986
1.99994	1.94878			1.06441	0.524902	0.779948	0.274446	0.551303	0.0610817
2.00806	1.95293			1.1943	0.562434	0.812422	0.281544	0.583776	0.0637758
2.01111	1.95448			1.24301	0.575772	0.861131	0.292177	0.632486	0.0677372
2.01567	1.95676			1.31608	0.595862	0.879398	0.296195	0.650752	0.0691972
2.01739	1.9575			1.34348	0.603371	0.906797	0.302231	0.678151	0.0713999
2.01741	1.95751			1.38458	0.614579	0.947896	0.31106	0.71925	0.0748746
2.01743	1.95753			1.44623	0.631483	1.00954	0.324063	0.780899	0.079893
2.01743	1.95753			1.5387	0.656048	1.10202	0.342898	0.804017	0.0817873
2.01745	1.95754			1.67741	0.691312	1.24073	0.371	0.838694	0.0846146
2.01746	1.95755			1.72942	0.704612	1.29274	0.381497	0.89071	0.0889188
2.01747	1.95755			1.80745	0.724647	1.37076	0.396798	0.910216	0.0905538
2.01748	1.95755			1.92448	0.753964	1.4878	0.41978	0.91753	0.0911606
2.01748	1.95756			1.96837	0.764977	1.53169	0.42893	0.928502	0.0920679
2.01749	1.95756			2.0342	0.78099	1.59752	0.442672	0.944961	0.0934312
2.01749	1.95756			2.13295	0.805158	1.62221	0.447481	0.969648	0.0954841
2.01749	1.95756			2.28108	0.841003	1.65924	0.454631	0.978905	0.0962588
2.0175	1.95756			2.33662	0.854516	1.71479	0.4653	0.992792	0.0974228
2.0175	1.95756			2.41994	0.874668	1.73562	0.469329	0.994094	0.0975333
2.0175	1.95756			2.54492	0.903927	1.76686	0.47539	0.996047	0.0976992
2.0175	1.95756			2.59179	0.914954	1.77858	0.477689	0.996779	0.0977613
2.0175	1.95757			2.66209	0.931407	1.79615	0.48114	0.997054	0.0977846
2.0175	1.95757			2.66868	0.932954	1.7978	0.481465	0.997465	0.0978194
2.0175	1.95757			2.67856	0.93524	1.79842	0.481587	0.998083	0.0978704
2.01751	1.95757			2.68227	0.936092	1.79934	0.481771	0.998141	0.0978758
2.01751	1.95757			2.68366	0.936406	1.79969	0.48184	0.998228	0.0978833
2.01751	1.95757			2.68418	0.936523	1.80021	0.481926	0.998359	0.0978943
2.01751	1.95757			2.68438	0.936567	1.801	0.48206	0.998554	0.0979106
2.01751	1.95757			2.68445	0.936583	1.80217	0.482281	0.998847	0.0979335
2.01751	1.95757			2.68456	0.936607	1.8022	0.482288	0.998957	0.097942
2.01751	1.95757			2.6846	0.936617	1.80224	0.482297	0.998998	0.0979453
2.01751	1.95757			2.68466	0.93663	1.8023	0.48231	0.99906	0.0979492
2.01751	1.95757			2.68469	0.936635	1.80239	0.482327	0.999084	0.0979508
2.01752	1.95757			2.68472	0.936643	1.80243	0.482333	0.999092	0.0979515
2.01752	1.95758			2.68477	0.936654	1.80244	0.482335	0.999105	0.0979524
2.01753	1.95758			2.68479	0.93666	1.80246	0.482336	0.99911	0.0979527
2.01754	1.95759			2.6848	0.936662	1.80249	0.482246	0.999117	0.0979532
2.01755	1.95759			2.68481	0.936664	1.8025	0.482204	0.999129	0.0979537
2.01757	1.95759			2.68482	0.936665	1.80252	0.482052	0.999145	0.0979492
2.01761	1.95756			2.68482	0.936667	1.80254	0.48122	0.999151	0.0979466
2.01766	1.95747			2.68483	0.936669	1.80258	0.479114	0.999161	0.0979161
2.01773	1.95729			2.68484	0.93667	1.80263	0.476569	0.999164	0.0979011
2.01784	1.95701			2.68484	0.936671	1.80265	0.475887	0.999169	0.0978613
2.01801	1.95664			2.68485	0.936673	1.80269	0.47517	0.999177	0.0977022
2.01826	1.95628			2.68485	0.936674	1.80273	0.474301	0.999189	0.0972471
2.01864	1.95602			2.68485	0.936675	1.80275	0.474029	0.999206	0.0965144
2.0192	1.956			2.68485	0.936675	1.80278	0.473667	0.999233	0.0957479
2.02005	1.95627			2.68485	0.936676	1.80282	0.47304	0.999243	0.0955382
2.02132	1.95688			2.68486	0.936676	1.80283	0.472824	0.999258	0.0953176
2.02322	1.95789			2.68486	0.936676	1.80285	0.472497	0.99928	0.0950702
2.02608	1.95944			2.68486	0.936676	1.80289	0.471859	0.999288	0.0949932
2.03036	1.96177			2.68486	0.936677	1.8029	0.47163	0.999301	0.0948962
2.03679	1.96528			2.68486	0.936677	1.80292	0.471283	0.99932	0.0947523
2.04643	1.97054			2.68486	0.936678	1.80295	0.470652	0.999327	0.0947031
2.06089	1.97845			2.68486	0.936679	1.80299	0.469492	0.999337	0.0946328
2.08259	1.99035			2.68487	0.936681	1.80301	0.4691	0.999353	0.0945107
2.11513	2.00828			2.68487	0.936684	1.80303	0.468557	0.999377	0.0942927
2.16394	2.03533			2.68488	0.936687	1.80306	0.467717	0.999386	0.0942228
2.23716	2.07245			2.6849	0.936691	1.80308	0.467425	0.999399	0.0941311
2.34699	2.12919			2.68492	0.936697	1.8031	0.466987	0.99942	0.0939982
2.38817	2.15008			2.68495	0.936705	1.80311	0.466826	0.99945	0.0938033
2.44995	2.18118			2.68499	0.936715	1.80312	0.46658	0.999461	0.0937434
2.54261	2.22841			2.68506	0.936721	1.80313	0.466104	0.999478	0.093667
2.57736	2.24579			2.68516	0.936716	1.80316	0.465028	0.999503	0.0935417
2.62949	2.27077			2.68531	0.93669	1.80317	0.464623	0.999513	0.0935005
2.70767	2.30861			2.68554	0.93664	1.80318	0.464028	0.999527	0.093441
2.82495	2.365			2.68589	0.936573	1.8032	0.463106	0.999549	0.093328
2.91291	2.40697			2.6864	0.936508	1.80321	0.462772	0.999557	0.0932887
3.00087	2.44539			2.68717	0.936481	1.80323	0.462293	0.999569	0.0932305
3.06684	2.4731			2.68833	0.936547	1.80324	0.461549	0.999587	0.0931248
3.11632	2.49461			2.69007	0.936785	1.80325	0.461274	0.999594	0.0930871
3.1658	2.51591			2.69268	0.937286	1.80326	0.460869	0.999604	0.0930324
3.24002	2.548			2.6966	0.938153	1.80328	0.460228	0.999619	0.0929393
3.35134	2.59537			2.70247	0.939525	1.80328	0.459989	0.999642	0.0927632
3.39309	2.61291			2.71127	0.941618	1.80329	0.45963	0.999651	0.0927034
3.45571	2.63941			2.72448	0.944774	1.8033	0.459061	0.999664	0.0926175
3.54964	2.67866			2.7443	0.949517	1.80331	0.458846	0.999683	0.0924677
3.58486	2.69334			2.77402	0.956653	1.80331	0.458523	0.99969	0.0924143
3.6377	2.71541			2.8186	0.967376	1.80333	0.458009	0.999701	0.0923358
3.65751	2.72335			2.83531	0.971383	1.80333	0.457814	0.999718	0.0921977
3.66494	2.72634			2.86039	0.977353	1.80334	0.457517	0.999724	0.092147
3.67609	2.73083			2.898	0.986393	1.80335	0.457021	0.999733	0.0920708
3.68026	2.73251			2.89822	0.986446	1.80336	0.456049	0.999747	0.0919397
3.68653	2.73504			2.89855	0.986426	1.80336	0.455666	0.999752	0.0918912
3.68888	2.73598			2.89868	0.986398	1.80337	0.45507	0.99976	0.0918197
3.68977	2.73634			2.89873	0.98639	1.80338	0.454168	0.999771	0.0917076
3.69109	2.73687			2.8988	0.986314	1.80339	0.453833	0.999789	0.0915281
3.69307	2.73767			2.89882	0.986286	1.80339	0.45335	0.999795	0.0914649
3.69382	2.73797			2.89884	0.986262	1.8034	0.452655	0.999805	0.0913781
3.69493	2.73841			2.89885	0.986256	1.80342	0.451616	0.99982	0.0912528
3.69535	2.73858			2.89885	0.986247	1.80342	0.451236	0.999825	0.0912078
3.69598	2.73882			2.89886	0.986225	1.80343	0.450663	0.999834	0.0911445
3.69621	2.73892			2.89888	0.985877	1.80344	0.449634	0.999846	0.091048
3.6963	2.73895			2.89889	0.985036	1.80346	0.447662	0.999865	0.090883
3.69643	2.739			2.89891	0.982961	1.80347	0.446936	0.999872	0.0908228
3.69648	2.73902			2.89891	0.982119	1.80348	0.445905	0.999882	0.0907363
3.69656	2.73905			2.89892	0.980641	1.8035	0.444403	0.999898	0.0905925
3.69667	2.73909			2.89893	0.977558	1.8035	0.443864	0.999904	0.0905397
3.69671	2.73911			2.89894	0.97191	1.80351	0.443079	0.999912	0.0904606
3.69677	2.73914			2.89895	0.969994	1.80352	0.441843	0.999926	0.090321
3.69687	2.73919			2.89896	0.967459	1.80354	0.439878	0.999931	0.090268
3.6969	2.73921			2.89897	0.963896	1.80355	0.439166	0.999938	0.0901878
3.69696	2.73924			2.89898	0.962669	1.80356	0.438146	0.999949	0.090059
3.69698	2.73925			2.89898	0.960991	1.80358	0.436647	0.999966	0.0898488
3.69701	2.73927			2.89899	0.958515	1.80359	0.436103	0.999991	0.0895517
3.69705	2.7393			2.899	0.957622	1.8036	0.435306	1	0.0894532
3.69709	2.73932			2.89901	0.956342	1.80361	0.43409	1.00001	0.0893294
3.69712	2.73934			2.89901	0.954279	1.80363	0.432193	1.00004	0.0891733
3.69713	2.73935			2.89903	0.950578	1.80364	0.431506	1.00004	0.0891206
3.69715	2.73937			2.89903	0.949234	1.80365	0.430505	1.00006	0.0890509
3.69718	2.73939			2.89904	0.947381	1.80367	0.429018	1.00007	0.0889538
3.69722	2.73942			2.89905	0.944882	1.80368	0.428473	1.0001	0.0888098
3.69724	2.73943			2.89906	0.944014	1.80369	0.427677	1.00011	0.0887603
3.69726	2.73945			2.89907	0.942859	1.8037	0.426492	1.00013	0.0886942
3.69727	2.73946			2.89908	0.941311	1.80372	0.424721	1.00015	0.0886039
3.69728	2.73947			2.89908	0.940763	1.80373	0.424086	1.00018	0.0884808
3.6973	2.73948			2.89908	0.940006	1.80374	0.423169	1.0002	0.0884398
3.69733	2.7395			2.89909	0.93893	1.80376	0.421804	1.00021	0.0883867
3.69738	2.73953			2.89911	0.937203	1.80377	0.421305	1.00024	0.0883117
3.6974	2.73955			2.89911	0.936562	1.80378	0.420575	1.00025	0.0882856
3.69742	2.73957			2.89912	0.935572	1.8038	0.41948	1.00027	0.0882491
3.69746	2.7396			2.89913	0.933598	1.80382	0.417846	1.00029	0.0881887
3.69752	2.73964			2.89913	0.932809	1.80383	0.417267	1.0003	0.0881665
3.6976	2.7397			2.89914	0.931416	1.80384	0.416441	1.00032	0.0881331
3.69773	2.73978			2.89915	0.928545	1.80387	0.415249	1.00034	0.0880727
3.69793	2.73989			2.89916	0.923217	1.80387	0.414818	1.00037	0.087943
3.69822	2.74002			2.89917	0.921326	1.80388	0.414196	1.00038	0.0878966
3.69865	2.74017			2.89917	0.918776	1.8039	0.413274	1.0004	0.0878242
3.69931	2.74035			2.89919	0.915296	1.80391	0.412935	1.00042	0.0876935
3.70029	2.74056			2.8992	0.910156	1.80392	0.412429	1.00043	0.0876475
3.70176	2.74084			2.89921	0.908464	1.80393	0.411566	1.00045	0.0875822
3.70231	2.74095			2.89922	0.906195	1.80394	0.411232	1.00047	0.087483
3.70314	2.74111			2.89923	0.902888	1.80395	0.410673	1.0005	0.0873432
3.70438	2.74136			2.89926	0.898449	1.80396	0.409657	1.00051	0.0872979
3.70484	2.74147			2.89926	0.897093	1.80398	0.408169	1.00053	0.0872393
3.70554	2.74163			2.89928	0.895459	1.80398	0.407658	1.00056	0.0871597
3.70659	2.74188			2.89929	0.893396	1.80399	0.407008	1.0006	0.0870474
3.70816	2.74227			2.8993	0.892718	1.804	0.406783	1.00062	0.0870097
3.71051	2.7429			2.89931	0.891832	1.804	0.406483	1.00064	0.0869591
3.7114	2.74317			2.89933	0.890569	1.80401	0.406377	1.00067	0.0868858
3.71272	2.74356			2.89933	0.890127	1.80401	0.406229	1.00069	0.0868607
3.71322	2.74372			2.89934	0.889502	1.80401	0.406175	1.00071	0.0868248
3.71396	2.74395			2.89935	0.888511	1.80401	0.406098	1.00074	0.0867647
3.71508	2.7443			2.89936	0.888148	1.80401	0.405977	1.00075	0.086743
3.71676	2.74483			2.89937	0.887613	1.80402	0.405718	1.00076	0.0867067
3.71739	2.74505			2.89938	0.886743	1.80403	0.40516	1.00079	0.0866047
3.71762	2.74514			2.89939	0.885033	1.80403	0.404228	1.0008	0.0865642
3.71798	2.74527			2.8994	0.884409	1.80405	0.402922	1.00081	0.0864743
3.71811	2.74532			2.89941	0.883488	1.80405	0.40246	1.00083	0.0862168
3.71831	2.7454			2.89942	0.881968	1.80406	0.401811	1.00083	0
3.71838	2.74543			2.89945	0.879582	1.80407	0.400773
3.7185	2.74548			2.89945	0.878776	1.80409	0.399149
3.71866	2.74555			2.89947	0.877728	1.8041	0.398575
3.71892	2.74565			2.89948	0.876307	1.80411	0.39781
3.71911	2.74573			2.89949	0.875818	1.80412	0.396851
3.71915	2.74576			2.8995	0.875141	1.80413	0.396523
3.71922	2.7458			2.89951	0.874114	1.80414	0.396078
3.71925	2.74581			2.89952	0.873741	1.80415	0.395461
3.71929	2.74583			2.89953	0.873192	1.80415	0.395239
3.71935	2.74586			2.89954	0.872275	1.80416	0.394914
3.71944	2.74591			2.89955	0.871928	1.80417	0.394425
3.71957	2.74597			2.89955	0.871363	1.80419	0.393712
3.71967	2.74602			2.89956	0.870367	1.80419	0.393459
3.71978	2.74607			2.89958	0.868859	1.8042	0.393108
3.71981	2.74609			2.89959	0.868333	1.80422	0.392631
3.71987	2.74612			2.89959	0.867637	1.80422	0.392461
3.71995	2.74616			2.8996	0.86739	1.80423	0.39222
3.72008	2.74622			2.8996	0.867048	1.80424	0.391863
3.72013	2.74625			2.89961	0.866577	1.80424	0.391735
3.7202	2.74628			2.89961	0.866406	1.80425	0.391558
3.72031	2.74633			2.89962	0.866157	1.80426	0.391252
3.72035	2.74636			2.89962	0.865765	1.80427	0.390329
3.72041	2.74639			2.89963	0.865616	1.80428	0.389973
3.7205	2.74643			2.89963	0.865378	1.80429	0.389498
3.72054	2.74645			2.89964	0.864937	1.8043	0.388906
3.72059	2.74648			2.89964	0.864546	1.8043	0.388707
3.72066	2.74651			2.89964	0.864088	1.80431	0.388455
3.72078	2.74657			2.89965	0.863252	1.80432	0.388131
3.72095	2.74665			2.89966	0.861767	1.80433	0.388017
3.72121	2.74676			2.89966	0.861201	1.80433	0.387854
3.7214	2.74685			2.89967	0.860357	1.80434	0.38759
3.7216	2.74694			2.89967	0.860043	1.80435	0.387074
3.72167	2.74698			2.89967	0.859581	1.80437	0.386247
3.72178	2.74703			2.89968	0.858895	1.80438	0.385959
3.72194	2.74711			2.89968	0.857821	1.80439	0.385585
3.72219	2.74722			2.89968	0.857418	1.80441	0.385109
3.72237	2.7473			2.89969	0.856802	1.80441	0.384943
3.72256	2.74738			2.89969	0.855845	1.80442	0.384718
3.72263	2.74742			2.8997	0.854404	1.80444	0.384393
3.72273	2.74747			2.89971	0.853877	1.80446	0.383902
3.72289	2.74754			2.89971	0.85313	1.80447	0.383725
3.72312	2.74765			2.89972	0.852134	1.80448	0.383471
3.72347	2.7478			2.89972	0.85178	1.80449	0.383096
3.7236	2.74786			2.89972	0.851291	1.80452	0.38255
3.7238	2.74795			2.89973	0.850629	1.80454	0.382168
3.72409	2.74808			2.89974	0.849693	1.80456	0.381809
3.72453	2.74827			2.89974	0.849354	1.80457	0.381678
3.7252	2.74853			2.89975	0.84886	1.80458	0.381488
3.72619	2.74891			2.89975	0.848097	1.80459	0.381203
3.72769	2.74943			2.89976	0.846855	1.80462	0.380814
3.72993	2.7502			2.89977	0.846398	1.80463	0.380684
3.73077	2.75052			2.89978	0.845755	1.80464	0.380511
3.73203	2.75096			2.89978	0.844872	1.80466	0.380287
3.73392	2.75161			2.89979	0.844557	1.80467	0.380209
3.73463	2.75186			2.89979	0.844102	1.80468	0.380102
3.73569	2.75224			2.8998	0.843394	1.8047	0.379943
3.73609	2.75239			2.89981	0.842252	1.80471	0.379885
3.73669	2.75261			2.89982	0.841828	1.80472	0.3798
3.73759	2.75293			2.89982	0.841196	1.80473	0.379669
3.73792	2.75307			2.89983	0.840219	1.80476	0.379476
3.73843	2.75326			2.89985	0.838385	1.80476	0.379409
3.73919	2.75354			2.89987	0.835232	1.80478	0.379317
3.73947	2.75366			2.89988	0.834099	1.8048	0.379188
3.7399	2.75383			2.89989	0.83259	1.8048	0.379142
3.74	0			2.89991	0.830703	1.80481	0.379078
				2.89994	0.82843	1.80483	0.378976
				2.89995	0.827668	1.80485	0.378818
				2.89997	0.826655	1.80486	0.378764
				2.89999	0.825332	1.80488	0.378692
				2.9	0.824873	1.8049	0.378592
				2.90001	0.824242	1.8049	0.378557
				2.90002	0.824016	1.80492	0.378511
				2.90003	0.823691	1.80493	0.378445
				2.90004	0.823211	1.80496	0.37837
				2.90005	0.822496	1.80497	0.378349
				2.90008	0.821429	1.80498	0.378334
				2.90009	0.821064	1.805	0.378336
				2.9001	0.820564	1.80501	0.378343
				2.90011	0.820386	1.80502	0.378363
				2.90012	0.820136	1.80504	0.37841
				2.90013	0.819764	1.80507	0.378522
				2.90013	0.819626	1.80508	0.378576
				2.90014	0.819423	1.80509	0.378677
				2.90015	0.819093	1.8051	0.378718
				2.90017	0.818314	1.80511	0.378786
				2.90017	0.817996	1.80512	0.378898
				2.90018	0.817398	1.80514	0.379086
				2.90019	0.815855	1.80515	0.379162
				2.90021	0.813058	1.80516	0.37929
				2.90022	0.812104	1.80518	0.379479
				2.90023	0.810966	1.8052	0.379725
				2.90025	0.809758	1.80521	0.379816
				2.90027	0.808613	1.80522	0.379949
				2.90028	0.80828	1.80525	0.380129
				2.9003	0.80792	1.80528	0.380385
				2.9003	0.807804	1.80529	0.380487
				2.90031	0.807664	1.80531	0.380654
				2.90032	0.807498	1.80533	0.380923
				2.90032	0.807443	1.80534	0.381028
				2.90033	0.807373	1.80536	0.381192
				2.90034	0.807286	1.80536	0.381255
				2.90034	0.807257	1.80537	0.38135
				2.90035	0.807221	1.80538	0.381492
				2.90036	0.807176	1.80539	0.381546
				2.90037	0.807039	1.80539	0.381625
				2.90038	0.806983	1.80541	0.381717
				2.90038	0.806882	1.80541	0.381748
				2.90039	0.806623	1.80542	0.381764
				2.90041	0.805875	1.80542	0.381597
				2.90042	0.805227	1.80544	0.381188
				2.90043	0.804567	1.80544	0.381045
				2.90045	0.803626	1.80545	0.380901
				2.90048	0.802479	1.80546	0.380834
				2.90049	0.802117	1.80547	0.380828
				2.9005	0.801681	1.80547	0.380853
				2.90052	0.80114	1.80548	0.380943
				2.90053	0.800957	1.8055	0.381117
				2.90055	0.800712	1.80552	0.38128
				2.90056	0.800363	1.80552	0.381333
				2.90057	0.800238	1.80554	0.381374
				2.90058	0.800059	1.80555	0.381248
				2.90059	0.799993	1.80556	0.381189
				2.90059	0.799897	1.80557	0.381084
				2.9006	0.799755	1.80559	0.380868
				2.90061	0.799702	1.80559	0.380788
				2.90061	0.799624	1.8056	0.380674
				2.90062	0.799505	1.80561	0.380499
				2.90062	0.79946	1.80563	0.380202
				2.90062	0.799393	1.80564	0.3801
				2.90063	0.799292	1.80565	0.37997
				2.90064	0.79913	1.80567	0.379802
				2.90064	0.799069	1.80569	0.379576
				2.90065	0.798977	1.80573	0.379371
				2.90066	0.798838	1.80574	0.379331
				2.90066	0.798786	1.80576	0.379325
				2.90067	0.79871	1.80579	0.379348
				2.90067	0.798598	1.8058	0.379368
				2.90068	0.798557	1.80582	0.379405
				2.90068	0.798497	1.80585	0.379419
				2.90068	0.79841	1.80589	0.379395
				2.90069	0.798287	1.8059	0.379404
				2.9007	0.798242	1.80592	0.379443
				2.9007	0.798178	1.80596	0.379508
				2.90071	0.798089	1.80597	0.379541
				2.90072	0.797959	1.80599	0.379597
				2.90072	0.797912	1.80599	0.37962
				2.90073	0.797842	1.80601	0.379659
				2.90074	0.797733	1.80602	0.379705
				2.90075	0.797553	1.80604	0.379684
				2.90076	0.797487	1.80608	0.37959
				2.90077	0.797391	1.80609	0.379567
				2.90078	0.797265	1.80611	0.379562
				2.90078	0.797221	1.80614	0.379601
				2.90079	0.797163	1.80615	0.379624
				2.9008	0.797092	1.80617	0.379673
				2.90081	0.79701	1.80619	0.379759
				2.90084	0.79692	1.8062	0.379795
				2.90084	0.796893	1.80622	0.379856
				2.90086	0.796865	1.80624	0.379933
				2.90088	0.796843	1.80625	0.379963
				2.90088	0.796837	1.80626	0.380009
				2.90089	0.796836	1.80628	0.380048
				2.90091	0.796842	1.8063	0.380019
				2.90093	0.796848	1.80631	0.380009
				2.90094	0.796851	1.80633	0.379999
				2.90096	0.796853	1.80635	0.379992
				2.90098	0.796821	1.80639	0.379992
				2.90101	0.796395	1.8064	0.380001
				2.90102	0.796186	1.80642	0.380029
				2.90103	0.795461	1.80645	0.380082
				2.90104	0.795146	1.80646	0.380108
				2.90105	0.794473	1.80647	0.380154
				2.90106	0.792853	1.8065	0.380196
				2.90107	0.792241	1.80653	0.380158
				2.90108	0.791357	1.80659	0.380097
				2.90109	0.790121	1.80661	0.380096
				2.90109	0.789701	1.80664	0.380127
				2.9011	0.789181	1.80668	0.3802
				2.90111	0.788603	1.8067	0.380239
				2.90111	0.788416	1.80673	0.380304
				2.90112	0.788197	1.80674	0.380331
				2.90113	0.787967	1.80675	0.380375
				2.90114	0.787751	1.80677	0.380437
				2.90116	0.787634	1.80678	0.380462
				2.90117	0.787621	1.80679	0.380501
				2.90118	0.787659	1.80681	0.380553
				2.9012	0.787794	1.80682	0.380574
				2.9012	0.787854	1.80683	0.380606
				2.90121	0.787957	1.80684	0.38065
				2.90122	0.788127	1.80687	0.380681
				2.90123	0.788192	1.80687	0.380691
				2.90124	0.788291	1.80689	0.380707
				2.90125	0.788439	1.80691	0.38072
				2.90127	0.788654	1.80691	0.380726
				2.90127	0.788733	1.80693	0.380734
				2.90128	0.788849	1.80694	0.380733
				2.9013	0.789016	1.80697	0.380685
				2.9013	0.789077	1.80698	0.380666
				2.90131	0.789167	1.80699	0.38064
				2.90132	0.789295	1.80701	0.380604
				2.90133	0.789343	1.80702	0.380593
				2.90133	0.789412	1.80703	0.380582
				2.90133	0	1.80705	0.380567
						1.80707	0.380513
						1.80708	0.380493
						1.8071	0.380464
						1.80712	0.380416
						1.80716	0.380334
						1.80717	0.380309
						1.80719	0.380278
						1.80721	0.380219
						1.80723	0.3802
						1.80724	0.380177
						1.80727	0.380145
						1.8073	0.380093
						1.80731	0.380079
						1.80733	0.380062
						1.80734	0.380057
						1.80735	0.380051
						1.80737	0.380041
						1.8074	0.379975
						1.80741	0.379944
						1.80742	0.379839
						1.80744	0.379309
						1.80747	0.377122
						1.80752	0.372542
						1.80759	0.367577
						1.80762	0.366129
						1.80766	0.36448
						1.80772	0.362661
						1.80775	0.362073
						1.80778	0.361294
						1.80779	0.361017
						1.80781	0.360619
						1.80784	0.359965
						1.80785	0.359725
						1.80787	0.359354
						1.80789	0.358726
						1.80793	0.357755
						1.80798	0.356463
						1.80801	0.356035
						1.80804	0.355482
						1.80808	0.354785
						1.8081	0.35455
						1.80813	0.354238
						1.80817	0.353788
						1.80818	0.353634
						1.8082	0.35341
						1.80824	0.353025
						1.80828	0.352406
						1.80836	0.351644
						1.80839	0.351418
						1.80843	0.351147
						1.80849	0.350808
						1.80852	0.350701
						1.80855	0.350555
						1.8086	0.350282
						1.80868	0.349836
						1.80871	0.349702
						1.80876	0.349534
						1.80877	0.349478
						1.8088	0.349402
						1.80884	0.349284
						1.80889	0.349055
						1.80891	0.34898
						1.80895	0.348868
						1.80899	0.348668
						1.80907	0.348313
						1.80909	0.348198
						1.80913	0.348036
						1.80919	0.34778
						1.80922	0.347692
						1.80925	0.347564
						1.8093	0.347348
						1.80932	0.347273
						1.80935	0.347153
						1.80939	0.346914
						1.80941	0.346825
						1.80943	0.346686
						1.80947	0.346454
						1.80952	0.346083
						1.8096	0.345553
						1.8096	0

## Sheet: Fig 7
Figure7
Displacement [mm]	contact Pressure	Displacement [mm]	contact Pressure	Displacement [mm]	contact Pressure
2mm		0.5 mm		0.1 mm
0	0	0	0	0	0
0.122449	0.404874	0.055102	0.223897	0.0673469	0.202442
0.502041	0.794635	0.6	0.583135	0.691837	0.442157
1.47551	1.26156	1.29796	0.789181	1.34082	0.540835
2.46122	1.54145	1.86122	0.92765	1.76939	0.577998
3.52041	1.70794	2.81633	1.11552	2.37551	0.627577
3.52041	0	2.80408	0	2.48571	0.63687
				2.49796	0

## Sheet: Fig 8
Figure8
Force [N]	Contact area [mm]	Force [N]	Contact area [mm]	Force [N]	Contact area [mm]	Force [N]	Contact area [mm]	Force [N]	Contact area [mm]
β=5/1		β=2/1		β=1/1		β=0.5/1		β=0.1/1
0	0	0	0	0	0	0	0	0	0
1.4303	4.83582	2.15137	9.13433	2.15897	11.5522	0.591805	8.19403	0.166854	8.0597
8.2405	14	5.71149	16.2537	6.57111	19.6119	2.03013	15.5821	0.476485	16.5224
18.8698	21	10.9668	22.4328	11.1197	26.0597	3.45959	20.1493	1.06576	23.9104
29.7829	25	16.2178	27.2687	18.7853	32	5.74021	25.3881	1.79442	29
39.7012	27	23.8699	30.6269	25.173	35	8.87412	30	2.08505	30.1
48.7722	28	31.2381	33.7164			11.1476	32.4
50.189	28.2	38.0403	36.806
		41.8657	38.2836

## Sheet: Fig 9
Figure9
Force [N]	Contact area [mm]	Force [N]	Contact area [mm]	Force [N]	Contact area [mm]
2mm		0.5 mm		0.1 mm
0	0	0	0	0	0
0.22781	2.41287	0.339975	3.25737	0.443446	2.29223
0.672995	5.06702	2.734	6.51475	4.03072	6.3941
2.52706	8.44504	5.99522	11.5	7.61916	10.7373
4.38171	11.9437	9.91319	15.6836	12.5026	14.5979
7.3215	16.2869	15.1343	20	17.4906	17.7346
11.5644	21.8365	20.2345	24	25.7289	22.319
16.8849	26.6622	25.2243	27
24.0426	31.3673	31.1853	29
30.7604	34.504
40.0716	37.3995
49.8106	39.3298
57.4938	40.1

## Sheet: Fig 10
Figure10
Force [N]	Contact area [mm]	Force [N]	Contact area [mm]	Force [N]	Contact area [mm]
2mm, B=5		0.5 mm, B=1		0.1 mm, B=0.1
0	0	0	0	0	0
0.22781	2.41287	0.0594804	1.88948	0.00673536	3.00885
0.672995	5.06702	0.175717	3.96791	0.0198976	6.31857
2.52706	8.44504	0.659807	6.61319	0.0747142	10.531
4.38171	11.9437	1.14405	9.35294	0.129548	14.8938
7.3215	16.2869	1.91162	12.754	0.216465	20.3098
11.5644	21.8365	3.01943	18	0.341909	27.2301
16.8849	26.6622	4.40859	22	0.499214	33.2478
24.0426	31.3673	6.27744	28	0.710836	39.115
30.7604	34.504	8.03144	32	0.909452	43.0265
40.0716	37.3995	10.4626	37	1.18474	46.6372
49.8106	39.3298	13.0054	42	1.47268	49.0443
57.4938	40.8981	15.0114	45	1.69984	50.9999
